# Supplementary material for: The effect of arsenic on mitochondrial fatty acid metabolism via inhibition of carnitine palmitoyltransferase 1B and choline kinase beta in C2C12 cells
Source: PLoS One. 2025 May 29;20(5):e0320557. doi: 10.1371/journal.pone.0320557 (PMC12121733; doi:10.1371/journal.pone.0320557)
Supplement: S1 Data — (XLSX) [file pone.0320557.s001.xlsx]

## Sheet: Figure 1   
1A
sodium arsentrite(µM)		0	0.125	0.25	0.5	1	2
		5.97	6.08	3.53	2.22	3.81	2.79
		3.68	4.64	5.87	5.41	5.22	4.43
		4.89	3.34	4.51	6.24	3.19	3.25
		3.91	5.0118	3.05	3.45	2.76	1.98
	AVERAGE	4.6125	4.76795	4.24	4.33	3.745	3.1125
	SEM	0.427062	0.461661	0.508265	0.746882	0.438311	0.41775
1B
sodium arsentrite (µM)		0	0.125	0.25	0.5	1	2
		2.3514	2.3058	2.6505	2.3261	1.601	1.1516
		2.7006	2.2889	2.4657	2.0787	1.8103	1.1903
		2.1814	2.4248	1.8862	1.9192	1.985	1.1836
		2.8753	1.9774	1.8244	2.2396	2.0149	1.0175
		2.8997	2.2078	2.1439	1.853	1.8412	0.6846
		1.9202	2.8252	2.6668	2.1026	1.6426	1.1132
		1.8402	2.1573	2.1811	2.1482	1.8472	0.4952
		1.9636	2.7118	2.3659	1.9493	1.7082	1.4775
AVERAGE		2.34155	2.36238	2.27306	2.07709	1.8063	1.03919
SEM		0.17747	0.115774	0.130869	0.0664762	0.0611251	0.126871

## Sheet: Figure 2
		sodium arsenite (µM)				AVERAGE	SEM
	myoblast	0	0.01584	0.01827	0.01197	0.01536	0.00183442
		0	0.02171	0.01718	0.01811	0.019	0.00138134
		0.125	0.01994	0.01638	0.01861	0.01831	0.00103857
		0.25	0.01487	0.01674	0.01807	0.01656	0.000928134
		0.5	0.01275	0.01639	0.01351	0.0142167	0.00110859
		1	0.01359	0.00964	0.00821	0.01048	0.00160886
		2	0.00575	0.00713	0.00964	0.00750667	0.00113863

## Sheet: Figure 3 
sodium arsentrite	0pM	0.05pM	0.26pM	1.28pM	6.4pM	32pM	0.16nM	0.8nM	4nM	20nM	100nM	500nM	1µM	2µM
590/535	0.817409	0.988771	0.125152	0.161347	0.370208	0.0904301	0.103208	0.224502	0.229626	0.120989	0.0935674	0.0983637	0.141568	0.0894564
	0.83117	0.764755	0.190014	0.132982	0.0959046	0.125473	0.154848	0.104765	0.142263	0.304695	0.092024	0.152798	0.093331	0.137457
	0.744164	0.638633	0.136467	0.271052	0.134555	0.105044	0.101396	0.1271	0.143286	0.107887	0.123176	0.120823	0.155589	0.113558
	0.963041	0.747118	0.157227	0.190739	0.124207	0.112521	0.107831	0.100798	0.102581	0.0782994	0.138966	0.120199	0.138215	0.152348
	0.703269	0.802117	0.0990484	0.115499	0.114439	0.126434	0.0972772	0.206937	0.0936448	0.162832	0.111718	0.145897	0.103224	0.137587
	0.991005	0.656848	0.181807	0.112439	0.100826	0.140538	0.102175	0.112429	0.11996	0.0951589	0.15311	0.130251	0.0962755	0.108123
	0.930715	0.780943	0.114642	0.072856	0.112803	0.130365	0.107438	0.122948	0.119207	0.100284	0.124408	0.139401	0.142234	0.149555
	0.736071	1.01713	0.100701	0.134285	0.112277	0.0929381	0.117876	0.0793955	0.0796824	0.114196	0.081771	0.089557	0.134276	0.0981755
average	0.839606	0.799539	0.138132	0.1489	0.145653	0.115468	0.111506	0.134859	0.128781	0.135543	0.114843	0.124661	0.125589	0.123282
SEM	0.0390602	0.048865	0.0124036	0.021348	0.032365	0.00644014	0.00655985	0.0184576	0.0164006	0.0256836	0.00874649	0.00784864	0.00852234	0.00849315
														0.164521

## Sheet: Figure 4
sodium arsentrite (µM)	min	0	0.125	0.25	0.5	1	2
	0	0	0	0	0	0	0
	10	0.666983	1.1112	1.49557	1.53474	1.52612	1.42033
	20	1.61099	2.34003	2.76438	3.62465	3.64214	3.6335
	30	2.81616	3.89278	5.22855	6.53897	6.9923	7.16093
	40	4.61956	5.7887	8.74849	10.0876	11.0712	12.52
	50	6.51981	8.20901	13.4236	14.2126	16.4945	18.8329
	SEM	0	0	0	0	0	0
		0.0666983	0.11112	0.149557	0.153474	0.152612	0.142033
		0.161099	0.234003	0.276438	0.362465	0.364214	0.36335
		0.281616	0.389278	0.522855	0.653897	0.69923	0.716093
		0.461956	0.57887	0.874849	1.00876	1.10712	1.252
		0.651981	0.820901	1.34236	1.42126	1.64945	1.88329
		0	0.125	0.25	0.5	1	2
	0
	10	0.666983	1.1112	1.49557	1.53474	1.52612	1.42033
	20	2.27798	3.45123	4.25994	5.15938	5.16825	5.05383
	30	4.42715	6.23281	7.99293	10.1636	10.6344	10.7944
	40	7.43572	9.68147	13.977	16.6266	18.0636	19.681
	50	11.1394	13.9977	22.1721	24.3002	27.5657	31.353
	SUM	25.9472	34.4744	49.8976	57.7845	62.9581	68.3025
auc		129.736	172.372	249.488	288.923	314.791	341.512
		SUM
		0	129.736	10.9837
		0.125	172.372	19.337
		0.25	249.488	26.9917
		0.5	288.923	33.197
		1	314.791	35.296
		2	341.512	37.778
										=

## Sheet: Figure 5
sodium arsentrite (µM)				AVERAGE	SEM
0	0.965716	0.997082	0.936781	0.966932	0.0246177
0.125	0.886324	0.997082	0.745244	0.871163	0.102813
0.25	0.651488	0.584706	0.740096	0.662401	0.0634375
0.5	0.872457	0.745244	1.00402	0.874631	0.105644
1	0.550447	0.419221	0.609536	0.514379	0.0776958
2	0.417224	0.354974	0.458751	0.406863	0.042367

## Sheet: Figure 6
		sodium arsentrite (µM)							sodium arsentrite (µM)
	CHKB	0	0.125	0.25	0.5	1	2	CPT1B	0	0.125	0.25	0.5	1	2
		0.0122591	0.0095627	0.0100268	0.0080027	0.00703804	0.00634572		0.0405557	0.0367983	0.044964	0.0282778	0.0280819	0.00757669
		0.0107464	0.014082	0.011837	0.00895812	0.00904526	0.00474295		0.0379436	0.0459365	0.0340652	0.033312	0.027314	0.00450513
		0.0109722	0.00866851	0.00982042	0.00993602	0.00803663	0.00587987		0.0391671	0.0267519	0.0230883	0.0251341	0.0263836	0.00562389
	AVERAGE	0.0113259	0.0107711	0.0105614	0.00896561	0.00803997	0.00565618	AVERAGE	0.0392221	0.0364956	0.0340392	0.028908	0.0272598	0.0059019
	SEM	0.000471133	0.00167548	0.000640568	0.000558115	0.000579437	0.000476007	SEM	0.00075455	0.00554019	0.00631498	0.00238169	0.000491004	0.000897513
